# Supplementary material for: Myocarditis and Pericarditis Post-mRNA COVID-19 Vaccination: Insights from a Pharmacovigilance Perspective
Source: J Clin Med. 2023 Jul 28;12(15):4971. doi: 10.3390/jcm12154971 (PMC10419493; doi:10.3390/jcm12154971)
Supplement: Supplementary file 1 [file jcm-12-04971-s001.zip]

Archive with 1 entries (1 files):
- jcm-2471377-supplementary.pdf
